# Supplementary material for: Analysis of metatranscriptomic methods to enable wastewater-based biosurveillance of all infectious diseases
Source: Front Public Health. 2023 Mar 22;11:1145275. doi: 10.3389/fpubh.2023.1145275 (PMC10073511; doi:10.3389/fpubh.2023.1145275)
Supplement: Supplementary file 1 [file Table_1.XLSX]

## Sheet: Sheet1
Drug Class	AMR	Week 1*					Week 2*					Week 3						Week 4#		Week 5^				Week 6
		A	B	C	D	I	A	B	C	D	I	A	B	C	D	I	J	A	B	A	B	C	J	A	B	C	D	I	J
Aminoglycoside	AAC(2')-Ib									77					21												20
	AAC(6')-Ib-cr	58	23	628	380	59	19	29	597	4568	375	38	17	256	1455	26	88	24	29	21	70	243	128	24	16	472	395	107	93
	aadA	56	35	2376	1075				2276	13336	275	20			4516		120	47			69		192				1053	253	116
	aadA12																			47
	aadA13					18
	aadA27													1033		36						1603				6319
	aadA6						14																	17
	aadA8																		23
	aadA8b							20					17						23						15
	aadS				105				347	2559	23			179	385		5				4	216	7			226	181	10	5
	ANT(4')-Ib			8						14												5
	ANT(6)-Ia			176
	APH(2')-Iia			11											8
	APH(2'')-IIIa			88																		5
	APH(2'')-Iva									17
	APH(3')-IIIa				61				151	2372	9			80	262							54				84	131
	APH(4)-Ia												5						12
	RRS(1402C>A)	943	244	172		409	454	297	307		619	327	177		746	96	96	332	14	708	124		174	1108	405			206	93
	RRS(1484G>T)	127	52			57	93	91			103	69	31			22	19	86	87	124	23		50	184	85			46	27
Beta-Lactam +/Beta-Lactamase Inhibitor/Cephalosporin/Penicillin	ACC-5									29
	CMY-101																					8				15
	CMY-48			24	19				26	175				9	50
	DHA-1									20					7
Beta-Lactam/Cephalosporin/Penicillin	CMY-48																										11
Carbapenem/Beta-Lactam +/Beta-Lactamase Inhibitor/Cephalosporin/Penicillin	GES-5	56	94	514	489	32	47	91	621	4156	129	46	81	229	1437	30	79	27	86	28	171	508	66	36	69	745	392	88	60
	IMP-13								6
	KPC-2	35	14	126	128		18	10	135	819	13	38	13	36	237		5	18	17	18	13	61		10	9	110	50	10
	OXA-10									8883						39
	OXA-17						89					86						51		49
	OXA-2	95	65	3201	994	51		52	3582		360		55	1379	5153		145		57		36	2324	253	76	64	3185	1236	505	165
	VIM-19																									7
	VIM-2								6					52
Cephalosporin/Penicillin	CTX-M-15																					12
	CTX-M-22			25					26					13
	CTX-M-3				13					299					101											25	21
	SHV-1									165
Diaminopyrimidine	dfrA12	14	15		161	13		11			70		9					13	13	7	13		24	10	7			26	19
	dfrA14						13					13					24
	dfrF			219					435	4147				207	557							113				132	245
Fluoroquinolone	QnrS2	17	13				25	14	785		175	16	10			23	48	16		9	8		93	11	8			64	71
	QnrVC4			955	629	14				8154				301	2677				8			278				1023	690
Glycopeptide	vanA								4	18
	vanB														6
	vanYA									9
Lincosamide	linG			65					48
	lnuB				72					311	36			83	59							53	23			128	27	31
	lnuC																21												14
Lincosamide/Macrolide	ErmB		25								329												349					124
	ErmF			202	363
	ErmG								146	1712				71	254							75				69	127
Lincosamide/Oxazolidinone	cfr(B)									127					19												8
Macrolide	EreA2	11	6	107	37	16	9	5	194	234	56		6	79	96	7	12	4	5			103	17	8		142	49	43	11
	mphE	163	85	4933	2008	571	101	68	14198	30143	2242	149	58	4681	8472	392	524	109	82	90	102	5515	855	97	50	11922	3086	1422	508
	msrE	229	125	5815	2240	533	128	80	16553	34926	1904	17	74	5448	9830	433	686	128	89	103	120	6347	679	141	49	13826	3669	1252	438
Penicillin	CARB-1												8
	CARB-12													24
	CARB-16			33		16			70	133	54				38	7	4					31				77		12	5
	CARB-3	5	7		33			7				7									5				5		22
	CARB-5																						8
	SHV-11			20					21					7								8				14	11
	SHV-14				8										33
	TEM-1			163	135		17		160	1339	14		17	55	294		8	16				57		9	9	130	78
	TEM-55											51
Sulfonamide	sul1	72	36	4325	1892	41	30	53	4890	27938	146	42	37	2417	7232	17	70	50	72	51	76	2317	58	48	43	3654	2256	104	60
Tetracycline	tetW			795	376				1271	16058	19			660	2301	5		5		6	6	440				676	1196	11	5
	tetX			201	145				530	4076	74	9		255	686	8	41	7	9	5	10	338	45			352	316	51	29
Unclassified	cphA7			34					37	83				8	25							15				35
Table Legend
*Site J was not analyzed by the targeted hybridization method in the designated week.
#Sites C, D, I, and J were not analyzed by the targeted hybridization method in the designated week.
^Sites D and I were not analyzed by the targeted hybridization method in the designated week.
highest abundant AMR gene by RPKM.
